# Supplementary material for: Development of a Signature Based on Eight Metastatic-Related Genes for Prognosis of GC Patients
Source: Mol Biotechnol. 2023 Feb 15;65(11):1796–808. doi: 10.1007/s12033-023-00671-9 (PMC10518294; doi:10.1007/s12033-023-00671-9)
Supplement: Supplementary file 1 — Supplementary file1 (XLSX 13 KB)—Detailed results of GO and KEGG enrichment analysis [file 12033_2023_671_MOESM1_ESM.xlsx]

## Sheet: GO
	ONTOLOGY	ID	Description	GeneRatio	BgRatio	pvalue	p.adjust	qvalue	geneID	Count
GO:0007409	BP	GO:0007409	axonogenesis	14/116	482/18866	1.56615e-06	0.00280811	0.00255859	MAG/ADGRB1/ISLR2/DPYSL5/CNTN2/RELN/SPTBN4/NPTX1/NTRK3/NOG/SLITRK3/NTNG1/VSTM2L/DSCAML1	14
GO:0048710	BP	GO:0048710	regulation of astrocyte differentiation	4/116	31/18866	3.75548e-05	0.0214523	0.0195462	MAG/CNTN2/NTRK3/NOG	4
GO:0098742	BP	GO:0098742	cell-cell adhesion via plasma-membrane adhesion molecules	9/116	277/18866	5.39397e-05	0.0214523	0.0195462	MAG/CLDN11/UMOD/CNTN2/ADIPOQ/SLITRK3/NTNG1/VSTM2L/DSCAML1	9
GO:0050808	BP	GO:0050808	synapse organization	11/116	433/18866	7.41935e-05	0.0214523	0.0195462	CUX2/ADGRB1/CTNND2/SEZ6L/CNTN2/RELN/UNC13C/NTRK3/SLITRK3/NRXN2/NTNG1	11
GO:0019226	BP	GO:0019226	transmission of nerve impulse	5/116	72/18866	8.11835e-05	0.0214523	0.0195462	CACNG3/SCN10A/MAG/SPTBN4/NTRK3	5
GO:0045685	BP	GO:0045685	regulation of glial cell differentiation	5/116	75/18866	9.86885e-05	0.0214523	0.0195462	MAG/LIN28A/CNTN2/NTRK3/NOG	5
GO:0050804	BP	GO:0050804	modulation of chemical synaptic transmission	11/116	454/18866	0.000112828	0.0214523	0.0195462	CACNG3/CUX2/ADGRB1/SORCS3/CNTN2/RELN/NPTX1/ADIPOQ/UNC13C/SYT4/NTNG1	11
GO:0099177	BP	GO:0099177	regulation of trans-synaptic signaling	11/116	455/18866	0.000115031	0.0214523	0.0195462	CACNG3/CUX2/ADGRB1/SORCS3/CNTN2/RELN/NPTX1/ADIPOQ/UNC13C/SYT4/NTNG1	11
GO:0070593	BP	GO:0070593	dendrite self-avoidance	3/116	16/18866	0.000119645	0.0214523	0.0195462	CNTN2/VSTM2L/DSCAML1	3
GO:1900451	BP	GO:1900451	positive regulation of glutamate receptor signaling pathway	3/116	16/18866	0.000119645	0.0214523	0.0195462	CACNG3/NECAB2/RELN	3
GO:0048708	BP	GO:0048708	astrocyte differentiation	5/116	83/18866	0.000159662	0.0260248	0.0237124	MAG/CNTN2/NTRK3/NOG/PLP1	5
GO:0030534	BP	GO:0030534	adult behavior	6/116	137/18866	0.000202669	0.0302821	0.0275914	ALK/SEZ6L/CNTN2/SPTBN4/PRLHR/NRXN2	6
GO:0035637	BP	GO:0035637	multicellular organismal signaling	7/116	206/18866	0.000285254	0.0393431	0.0358473	CACNG6/CACNG3/SCN10A/MAG/SPTBN4/SCN2B/NTRK3	7
GO:0022010	BP	GO:0022010	central nervous system myelination	3/116	23/18866	0.000366685	0.0410916	0.0374405	MAG/CNTN2/PLP1	3
GO:0032291	BP	GO:0032291	axon ensheathment in central nervous system	3/116	23/18866	0.000366685	0.0410916	0.0374405	MAG/CNTN2/PLP1	3
GO:0048791	BP	GO:0048791	calcium ion-regulated exocytosis of neurotransmitter	3/116	23/18866	0.000366685	0.0410916	0.0374405	UNC13C/SYT4/SYT10	3
GO:0021700	BP	GO:0021700	developmental maturation	8/116	287/18866	0.000399989	0.0421871	0.0384386	SEZ6L/RXFP2/SRRM4/CNTN2/RELN/SPTBN4/UNC13C/SYT4	8
GO:0008037	BP	GO:0008037	cell recognition	7/116	226/18866	0.000498058	0.0496121	0.0452038	IZUMO1R/ADGRB1/CNTN2/ZAN/TEX101/VSTM2L/DSCAML1	7
GO:0099240	CC	GO:0099240	intrinsic component of synaptic membrane	7/122	166/19559	8.25972e-05	0.0175932	0.0154761	CACNG3/SCN10A/SORCS3/CNTN2/NTRK3/SLITRK3/NTNG1	7
GO:0098978	CC	GO:0098978	glutamatergic synapse	9/122	361/19559	0.000439856	0.0285679	0.0251301	CACNG3/SCN10A/ADGRB1/SORCS3/NPTX1/CALY/NTRK3/SYT4/NTNG1	9
GO:0034703	CC	GO:0034703	cation channel complex	7/122	221/19559	0.000477252	0.0285679	0.0251301	CACNG6/CACNG3/SCN10A/KCNA4/DPP6/SCN2B/KCNB2	7
GO:0046658	CC	GO:0046658	anchored component of plasma membrane	4/122	60/19559	0.000536486	0.0285679	0.0251301	IZUMO1R/CNTN2/TEX101/NTNG1	4
GO:0098936	CC	GO:0098936	intrinsic component of postsynaptic membrane	5/122	122/19559	0.00100784	0.0429341	0.0377675	CACNG3/SORCS3/CNTN2/NTRK3/SLITRK3	5
GO:0098631	MF	GO:0098631	cell adhesion mediator activity	5/111	60/18352	3.09811e-05	0.00762135	0.00658756	MADCAM1/CNTN2/NTNG1/VSTM2L/DSCAML1	5
GO:0098632	MF	GO:0098632	cell-cell adhesion mediator activity	4/111	51/18352	0.000254464	0.0250078	0.0216156	CNTN2/NTNG1/VSTM2L/DSCAML1	4
GO:0033691	MF	GO:0033691	sialic acid binding	3/111	22/18352	0.000304973	0.0250078	0.0216156	MAG/SIGLEC6/ADIPOQ	3
GO:0030276	MF	GO:0030276	clathrin binding	4/111	67/18352	0.000724678	0.0388102	0.0335458	CALY/SYT4/SYT10/NSG2	4
GO:0008236	MF	GO:0008236	serine-type peptidase activity	6/111	187/18352	0.000965258	0.0388102	0.0335458	TPSB2/TPSD1/PCSK2/RELN/DPP6/TPSAB1	6
GO:0017171	MF	GO:0017171	serine hydrolase activity	6/111	191/18352	0.00107671	0.0388102	0.0335458	TPSB2/TPSD1/PCSK2/RELN/DPP6/TPSAB1	6
GO:0005244	MF	GO:0005244	voltage-gated ion channel activity	6/111	197/18352	0.00126212	0.0388102	0.0335458	CACNG6/CACNG3/SCN10A/KCNA4/SCN2B/KCNB2	6
GO:0022832	MF	GO:0022832	voltage-gated channel activity	6/111	197/18352	0.00126212	0.0388102	0.0335458	CACNG6/CACNG3/SCN10A/KCNA4/SCN2B/KCNB2	6

## Sheet: KEGG
	ID	Description	GeneRatio	BgRatio	pvalue	p.adjust	qvalue	geneID	Count
hsa04514	hsa04514	Cell adhesion molecules	6/50	149/8112	0.00028334	0.0277673	0.0274393	4099/5010/8174/6900/9379/22854	6
